# Supplementary material for: Sequence determinants of protein phase behavior from a coarse-grained model
Source: PLoS Comput Biol. 2018 Jan 24;14(1):e1005941. doi: 10.1371/journal.pcbi.1005941 (PMC5798848; doi:10.1371/journal.pcbi.1005941)
Supplement: S1 Data — (TXT) [file pcbi.1005941.s032.txt]

ILE 0.972973
VAL 0.891892
LEU 0.972973
PHE 1.0
CYS 0.594595
MET 0.837838
ALA 0.72973
GLY 0.648649
THR 0.675676
SER 0.594595
TRP 0.945946
TYR 0.864865
PRO 1.0
HIS 0.513514
GLU 0.459459
GLN 0.513514
ASP 0.378378
ASN 0.432432
LYS 0.513514
ARG 0.0
