# Supplementary material for: Sequence determinants of protein phase behavior from a coarse-grained model
Source: PLoS Comput Biol. 2018 Jan 24;14(1):e1005941. doi: 10.1371/journal.pcbi.1005941 (PMC5798848; doi:10.1371/journal.pcbi.1005941)
Supplement: S2 Data — (TXT) [file pcbi.1005941.s033.txt]

ALA 5.04
ARG 6.56
ASN 5.68
ASP 5.58
CYS 5.48
CYD 5.48
GLN 6.02
GLU 5.92
GLY 4.50
HIS 6.08
ILE 6.18
LEU 6.18
LYS 6.36
MET 6.18
PHE 6.36
PRO 5.56
SER 5.18
THR 5.62
TRP 6.78
TYR 6.46
VAL 5.86
