# Supplementary material for: Sequence determinants of protein phase behavior from a coarse-grained model
Source: PLoS Comput Biol. 2018 Jan 24;14(1):e1005941. doi: 10.1371/journal.pcbi.1005941 (PMC5798848; doi:10.1371/journal.pcbi.1005941)
Supplement: S4 Data — (TXT) [file pcbi.1005941.s035.txt]

CYS CYS -0.298890
CYS MET -0.256461
MET MET -0.300776
CYS PHE -0.332833
MET PHE -0.404491
PHE PHE -0.470492
CYS ILE -0.304547
MET ILE -0.353576
PHE ILE -0.430892
ILE ILE -0.402605
CYS LEU -0.335662
MET LEU -0.390348
PHE LEU -0.472378
ILE LEU -0.449749
LEU LEU -0.480864
CYS VAL -0.253632
MET VAL -0.287575
PHE VAL -0.379034
ILE VAL -0.356405
LEU VAL -0.396948
VAL VAL -0.306433
CYS TRP -0.252689
MET TRP -0.309261
PHE TRP -0.366776
ILE TRP -0.330947
LEU TRP -0.364891
VAL TRP -0.274375
TRP TRP -0.263061
CYS TYR -0.178202
MET TYR -0.248918
PHE TYR -0.319633
ILE TYR -0.280975
LEU TYR -0.320576
VAL TYR -0.221574
TRP TYR -0.225346
TYR TYR -0.179145
CYS ALA -0.122573
MET ALA -0.157459
PHE ALA -0.239489
ILE ALA -0.217803
LEU ALA -0.248918
VAL ALA -0.166888
TRP ALA -0.146145
TYR ALA -0.102773
ALA ALA -0.042429
CYS GLY -0.083915
MET GLY -0.105601
PHE GLY -0.175374
ILE GLY -0.142373
LEU GLY -0.178202
VAL GLY -0.104659
TRP GLY -0.108430
TYR GLY -0.069772
ALA GLY -0.003771
GLY GLY  0.002829
CYS THR -0.079201
MET THR -0.116916
PHE THR -0.189517
ILE THR -0.165945
LEU THR -0.195174
VAL THR -0.112202
TRP THR -0.089573
TYR THR -0.069772
ALA THR -0.004714
GLY THR  0.017915
THR THR  0.014143
CYS SER -0.055629
MET SER -0.071658
PHE SER -0.165002
ILE SER -0.117859
LEU SER -0.155574
VAL SER -0.073544
TRP SER -0.067887
TYR SER -0.048086
ALA SER  0.024515
GLY SER  0.042429
THR SER  0.029229
SER SER  0.056572
CYS ASN -0.030172
MET ASN -0.064115
PHE ASN -0.139545
ILE ASN -0.091458
LEU ASN -0.138602
VAL ASN -0.052801
TRP ASN -0.075430
TYR ASN -0.046201
ALA ASN  0.040543
GLY ASN  0.049972
THR ASN  0.036772
SER ASN  0.065058
ASN ASN  0.055629
CYS GLN -0.054686
MET GLN -0.097116
PHE GLN -0.172545
ILE GLN -0.132002
LEU GLN -0.166888
VAL GLN -0.075430
TRP GLN -0.079201
TYR GLN -0.066001
ALA GLN  0.035829
GLY GLN  0.057515
THR GLN  0.034886
SER GLN  0.073544
ASN GLN  0.052801
GLN GLN  0.068830
CYS ASP -0.013200
MET ASP -0.028286
PHE ASP -0.114087
ILE ASP -0.084858
LEU ASP -0.106544
VAL ASP -0.019800
TRP ASP -0.053744
TYR ASP -0.046201
ALA ASP  0.053744
GLY ASP  0.064115
THR ASP  0.044315
SER ASP  0.060344
ASN ASP  0.055629
GLN ASP  0.076372
ASP ASP  0.099944
CYS GLU  0.000000
MET GLU -0.058458
PHE GLU -0.121630
ILE GLU -0.094287
LEU GLU -0.124459
VAL GLU -0.037715
TRP GLU -0.067887
TYR GLU -0.049029
ALA GLU  0.071658
GLY GLU  0.099001
THR GLU  0.049972
SER GLU  0.074487
ASN GLU  0.071658
GLN GLU  0.080144
ASP GLU  0.117859
GLU GLU  0.128230
CYS HIS -0.125402
MET HIS -0.161231
PHE HIS -0.235717
ILE HIS -0.176317
LEU HIS -0.214031
VAL HIS -0.123516
TRP HIS -0.161231
TYR HIS -0.117859
ALA HIS -0.013200
GLY HIS  0.011314
THR HIS -0.014143
SER HIS  0.015086
ASN HIS  0.017915
GLN HIS  0.027343
ASP HIS -0.004714
GLU HIS  0.011314
HIS HIS -0.073544
CYS ARG -0.028286
MET ARG -0.080144
PHE ARG -0.161231
ILE ARG -0.128230
LEU ARG -0.165945
VAL ARG -0.075430
TRP ARG -0.107487
TYR ARG -0.083915
ALA ARG  0.041486
GLY ARG  0.051858
THR ARG  0.034886
SER ARG  0.061287
ASN ARG  0.059401
GLN ARG  0.044315
ASP ARG -0.001886
GLU ARG  0.000000
HIS ARG  0.010372
ARG ARG  0.067887
CYS LYS  0.030172
MET LYS -0.019800
PHE LYS -0.102773
ILE LYS -0.069772
LEU LYS -0.103716
VAL LYS -0.020743
TRP LYS -0.039601
TYR LYS -0.031115
ALA LYS  0.090516
GLY LYS  0.105601
THR LYS  0.090516
SER LYS  0.115030
ASN LYS  0.099944
GLN LYS  0.092401
ASP LYS  0.055629
GLU LYS  0.044315
HIS LYS  0.086744
ARG LYS  0.158402
LYS LYS  0.202717
CYS PRO -0.075430
MET PRO -0.111259
PHE PRO -0.186688
ILE PRO -0.140488
LEU PRO -0.181974
VAL PRO -0.099001
TRP PRO -0.137659
TYR PRO -0.086744
ALA PRO  0.022629
GLY PRO  0.037715
THR PRO  0.034886
SER PRO  0.066001
ASN PRO  0.069772
GLN PRO  0.050915
ASP PRO  0.088630
GLU PRO  0.095230
HIS PRO  0.001886
ARG PRO  0.053744
LYS PRO  0.122573
PRO PRO  0.049029
